# Supplementary material for: A reappraisal of the phylogeny and historical biogeography of Sparganium (Typhaceae) using complete chloroplast genomes
Source: BMC Plant Biol. 2022 Dec 15;22:588. doi: 10.1186/s12870-022-03981-3 (PMC9753266; doi:10.1186/s12870-022-03981-3)
Supplement: Supplementary file 4 — Additional file 4: Table S1. Sequence similarity among the chloroplast genomes of Sparganium species. [file 12870_2022_3981_MOESM4_ESM.xlsx]

## Sheet: Sheet3
Table S1 Sequence similarity among the chloroplast genomes of Sparganium species
	S. hyperboreum	S. stoloniferum	S. subglobosum	S. japonicum	S. glomeratum	S. stoloniferum subsp. choui	S. eurycarpum_NS	S. eurycarpum_ON	S. fluctuans	S. acaule	S. androcladum	S. natans	S. erectum subsp. neglectum	S. erectum subsp. microcarpum	S. angustifolium	S. erectum	S. fallax	S. gramineum	S. emersum
S. hyperboreum	*	97.88	97.66	97.6	97.32	97.89	97.92	97.89	97.76	97.61	97.9	98.18	97.79	97.82	97.56	97.79	97.53	97.8	97.7
S. stoloniferum	97.88	*	98.16	98.13	97.85	99.6	99.57	99.5	98.21	98.21	98.35	98.78	99.48	99.46	98.12	99.49	98.15	98.33	98.21
S. subglobosum	97.66	98.16	*	98.94	98.87	98.22	98.2	98.15	98.75	98.94	98.77	98.21	98.13	98.15	99.2	98.13	99.15	98.79	99.29
S. japonicum	97.6	98.13	98.94	*	98.62	98.18	98.17	98.11	98.76	98.92	98.75	98.16	98.08	98.1	99.12	98.13	98.95	98.72	99.46
S. glomeratum	97.32	97.85	98.87	98.62	*	97.89	97.91	97.84	98.52	99.01	98.47	97.91	97.79	97.84	98.83	97.79	98.79	98.52	98.98
S. stoloniferum subsp. choui	97.89	99.6	98.22	98.18	97.89	*	99.6	99.58	98.25	98.24	98.38	98.66	99.54	99.53	98.17	99.55	98.17	98.34	98.25
S. eurycarpum_NS	97.92	99.67	98.2	98.17	97.91	99.6	*	99.61	98.25	98.23	98.43	98.73	99.59	99.43	98.15	99.51	98.2	98.36	98.26
S. eurycarpum_ON	97.89	99.8	98.15	98.11	97.84	99.58	99.61	*	98.18	98.18	98.34	98.74	99.83	99.5	98.11	99.5	98.14	98.3	98.2
S. fluctuans	97.76	98.21	98.75	98.76	98.52	98.25	98.25	98.18	*	98.86	99.01	98.31	98.15	98.17	98.7	98.17	98.72	99.49	98.86
S. acaule	97.61	98.21	98.94	98.92	99.01	98.24	98.23	98.18	98.86	*	98.74	98.21	98.15	98.16	98.89	98.13	98.87	98.81	99.01
S. androcladum	97.9	98.35	98.77	98.75	98.47	98.38	98.43	98.34	99.01	98.74	*	98.44	98.29	98.33	98.68	98.31	98.71	99.01	98.87
S. natans	98.18	98.78	98.21	98.16	97.91	98.66	98.73	98.74	98.31	98.21	98.44	*	98.65	98.66	98.17	98.56	98.17	98.35	98.29
S. erectum subsp. neglectum	97.79	99.48	98.13	98.08	97.79	99.54	99.59	99.83	98.15	98.15	98.29	98.65	*	99.49	98.08	99.44	98.08	98.26	98.15
S. erectum subsp. microcarpum	97.82	99.46	98.15	98.1	97.84	99.63	99.43	99.5	98.17	98.16	98.33	98.66	99.49	*	98.1	99.49	98.12	98.29	98.19
S. angustifolium	97.56	98.12	99.2	99.12	98.83	98.17	98.15	98.11	98.7	98.89	98.68	98.17	98.08	98.1	*	98.09	99.09	98.71	99.52
S. erectum	97.79	99.49	98.13	98.13	97.79	99.55	99.51	99.5	98.17	98.13	98.31	98.56	99.44	99.49	98.09	*	98.11	98.25	98.16
S. fallax	97.53	98.15	99.15	98.95	98.79	98.17	98.2	98.14	98.72	98.87	98.71	98.17	98.08	98.12	99.09	98.11	*	98.72	99.23
S. gramineum	97.8	98.33	98.79	98.72	98.52	98.34	98.36	98.3	99.49	98.81	99.01	98.35	98.26	98.29	98.71	98.25	98.72	*	98.85
S. emersum	97.7	98.21	99.29	99.46	98.98	98.25	98.26	98.2	98.86	99.01	98.87	98.29	98.15	98.19	99.52	98.16	99.23	98.85	*
